# Supplementary material for: Comparative Efficacy and Safety of Potassium-Competitive Acid Blockers vs. Proton Pump Inhibitors for Peptic Ulcer with or without Helicobacter pylori Infection: A Systematic Review and Network Meta-Analysis
Source: Pharmaceuticals (Basel). 2024 May 28;17(6):698. doi: 10.3390/ph17060698 (PMC11206580; doi:10.3390/ph17060698)
Supplement: Supplementary file 1 [file pharmaceuticals-17-00698-s001.zip]

Archive with 1 entries (1 files):
- pharmaceuticals-3017182-supplementary.pdf
